# Supplementary material for: A Specific Carbohydrate Diet Virtual Teaching Kitchen Curriculum Promotes Knowledge and Confidence in Caregivers of Pediatric Patients with Inflammatory Bowel Disease
Source: Nutrients. 2023 Sep 15;15(18):3999. doi: 10.3390/nu15183999 (PMC10537188; doi:10.3390/nu15183999)
Supplement: Supplementary file 1 [file nutrients-15-03999-s001.zip]

Archive with 1 entries (1 files):
- nutrients-2598589-supplementary.pdf
